# Supplementary material for: Functional analysis of TCF7L2 genetic variants associated with type 2 diabetes
Source: Nutr Metab Cardiovasc Dis. 2013 Jun;23(6):550–6. doi: 10.1016/j.numecd.2011.12.012 (PMC3778915; doi:10.1016/j.numecd.2011.12.012)
Supplement: Supplementary file 2 [file mmc2.zip]

Archive with 1 entries (1 files):
- numecd_959_mmc2.docx
